# Supplementary material for: Loss of genetic variability in social spiders: genetic and phylogenetic consequences of population subdivision and inbreeding
Source: J Evol Biol. 2012 Nov 12;26(1):27–37. doi: 10.1111/jeb.12022 (PMC3588177; doi:10.1111/jeb.12022)
Supplement: Supplementary file 1 [file jeb0026-0027-SD1.xlsx]

## Sheet: Sheet1
Appendix S1: Locality information for the specimens included in this study. Accession numbers are given for sequences from genbank, for accession numbers of taxa here added, see text.
Genus	Species	Code	Country	Region	Locality	Latitude and longitude	COI	NDI	16S	28S
Anelosimus	agnar	093A	Malaysia	Johor	Teluk Mahkota	N 1.9000 E 104.104000	EF050279	n/a	n/a	EF050215
Anelosimus	analyticus	083A	Ecuador				see text	see text	see text	see text
Anelosimus	analyticus	282A	USA	California	La Jolla		see text	see text	see text	see text
Anelosimus	arizona	087A	USA	Arizona	Patagonia	N 31.55 W 110.83	EF050272	EF050375	EF050160	EF050208
Anelosimus	arizona	060A	USA	Arizona	Garden Canyon	N 31.55 W 110.28	EF050273	EF050376	EF050161	EF050209
Anelosimus	baeza	022A	Brazil	São Paulo	Serra do Japi	S 23.183 W 46.867	EF050281	EF050381	EF050143	EF050217
Anelosimus	baeza	042A	Ecuador	Manabí	Puerto Lopez	S 1.5497 W 80.8104	EF050282	EF050382	EF050144	EF050218
Anelosimus	baeza	005A	Ecuador	Pichincha	nr. Mindo	S 0.00395 W 78.67722	EF050283	EF050383	EF050145	EF050219
Anelosimus	baeza	004A	Ecuador	Napo	nr. Quercos	S 0.17469 W 77.6793	EF050284	EF050384	EF050146	EF050220
Anelosimus	baeza	216A	Ecuador	Cosanga			EF050285	EF050385	EF050147	EF050221
Anelosimus	baeza	006A	Ecuador	Manabí	Puerto Lopez	S 1.5497 W 80.8104	see text	see text	see text	see text
Anelosimus	baeza	018A	Brazil	São Paulo	Serra do Japi	S 23.183 W 46.867	see text	see text	see text	see text
Anelosimus	baeza	025A	Ecuador	Morona Santiago	km 3 from Limón towards Gualaceo	S 2.9663 W 78.4209	see text	see text	see text	see text
Anelosimus	baeza	044A	Ecuador	Pichincha	nr. El Cisne, N of Pedro Vicente Maldonado	N 0.1493 W 79.0317	see text	see text	see text	see text
Anelosimus	baeza	045A	Ecuador	Morona Santiago	km 4 from Limón towards Gualaceo	S 2.9808 W 78.4414	see text	see text	see text	see text
Anelosimus	baeza	046A	Ecuador	Napo	Caucheras	S 0.5907 W 77.8829	see text	see text	see text	see text
Anelosimus	baeza	048A	Ecuador	Morona Santiago	km 32 from Limón towards Gualaceo	S 3.0221 W 78.5833	see text	see text	see text	see text
Anelosimus	baeza	052A	Costa Rica	San Jose	Rio Hondura, nr Bajo la Hondura		see text	see text	see text	see text
Anelosimus	baeza	066A	Ecuador	Tungurahua	Baños	S 1.666944 W 78.700556	see text	see text	see text	see text
Anelosimus	baeza	158A	Costa Rica	Puntarenas	Road to Monteverde	N 10.23906 W 84.85264	see text	see text	see text	see text
Anelosimus	baeza	219A	Ecuador		Yanayacu, 'Rubens House'		see text	see text	see text	see text
Anelosimus	baeza	223A	Ecuador	Manabí	Puerto Lopez	S 1.5497 W 80.8104	see text	see text	see text	see text
Anelosimus	baeza	224A	Ecuador	Manabí	Puerto Lopez	S 1.5497 W 80.8104	see text	see text	see text	see text
Anelosimus	baeza	225A	Ecuador	Morona Santiago	Limon	S 2.9833 W 78.3667	see text	see text	see text	see text
Anelosimus	baeza	247A	Ecuador	Loreto		S 0.72743 W77.75723	see text	see text	see text	see text
Anelosimus	baeza	248A	Ecuador	Loreto		S 0.72743 W77.75723	see text	see text	see text	see text
Anelosimus	baeza	027A	Costa Rica	San Jose	Escazu	N 9.916667 W 84.13333	see text	see text	see text	see text
Anelosimus	chonganicus	279A	China	Guangxi	Wi,omg Cpimtuy, Nanning City, 3km N of Harian Village	N 23.537 E 108.34	see text	see text	see text	see text
Anelosimus	chonganicus	281A	China	Guangxi	Wi,omg Cpimtuy, Nanning City, 3km N of Harian Village	N 23.537 E 108.34	see text	see text	see text	see text
Anelosimus	domingo	059A	Ecuador	Sucumbios	Cuyabeno		EF050287	n/a	n/a	EF050223
Anelosimus	domingo	009A	Ecuador	Napo	Jatun Sacha	S 1.067 W 77.617	EF050288	EF050387	EF050162	EF050224
Anelosimus	domingo	106A	Ecuador	Pichincha	nr. El Cisne, N of Pedro Vicente Maldonado	N 0.1493 W 79.0317	see text	see text	see text	see text
Anelosimus	domingo	107A	Ecuador	Pichincha	nr. El Cisne, N of Pedro Vicente Maldonado	N 0.1493 W 79.0317	see text	see text	see text	see text
Anelosimus	domingo	109A	Ecuador	Napo	Jatun Sacha	S 1.067 W 77.617	see text	see text	see text	see text
Anelosimus	domingo	111A	Ecuador	Napo	Jatun Sacha	S 1.067 W 77.617	see text	see text	see text	see text
Anelosimus	domingo	113A	Ecuador	Napo	Jatun Sacha	S 1.067 W 77.617	see text	see text	see text	see text
Anelosimus	domingo	114A	Ecuador	Napo	Jatun Sacha	S 1.067 W 77.617	see text	see text	see text	see text
Anelosimus	domingo	263A	Ecuador	Napo	Jatun Sacha	S 1.05071 W 77.59664	see text	see text	see text	see text
Anelosimus	domingo	264A	Ecuador	Napo	Jatun Sacha	S 1.05071 W 77.59664	see text	see text	see text	see text
Anelosimus	domingo	265A	Ecuador		Endeza		see text	see text	see text	see text
Anelosimus	domingo	266A	Ecuador		Endeza		see text	see text	see text	see text
Anelosimus	domingo	269A	Ecuador	Pichincha	nr. El Cisne, N of Pedro Vicente Maldonado	N 0.1493 W 79.0317	see text	see text	see text	see text
Anelosimus	domingo	270A	Ecuador	Pichincha	nr. El Cisne, N of Pedro Vicente Maldonado	N 0.1493 W 79.0317	see text	see text	see text	see text
Anelosimus	domingo	272A	Ecuador	Napo	Jatun Sacha, colony 3	S 1.05071 W 77.59664	see text	see text	see text	see text
Anelosimus	dubiosus	078A	Brazil				EF050289	EF050388	EF050164	EF050225
Anelosimus	dubiosus	017A	Brazil	São Paulo	Serra do Japi	S 23.183 W 46.867	EF050290	EF050389	EF050165	EF050226
Anelosimus	elegans	068A	Ecuador	Pichincha	km 20 from Limón towards Gualaceo	S 3.0044 W 78.5142	EF050292	EF050391	EF050140	EF050228
Anelosimus	elegans	115A	Ecuador	Morona Santiago	km 20 from Limón towards Gualaceo	S 3.00098 W 78.51206	EF050293	EF050392	EF050141	EF050229
Anelosimus	elegans	033A	Ecuador	Napo	Cordillera Guacamayos, Cocodrilo	S 0.6459 W 77.7908	see text	see text	see text	see text
Anelosimus	elegans	065A	Ecuador	Pichincha	nr. Mindo	S 0.02661 W 78.7490	see text	see text	see text	see text
Anelosimus	elegans	075A	Ecuador	Pichincha	km 20 from Limón towards Gualaceo	S 3.0044 W 78.5142	see text	see text	see text	see text
Anelosimus	elegans	080A	Ecuador				see text	see text	see text	see text
Anelosimus	elegans	081A	Ecuador				see text	see text	see text	see text
Anelosimus	elegans	116A	Ecuador	Morona Santiago	km 20 from Limón towards Gualaceo	S 3.00098 W 78.51206	see text	see text	see text	see text
Anelosimus	elegans	117A	Ecuador	Morona Santiago	km 26 from Limón towards Gualaceo	S 3.0011 W 78.5530	see text	see text	see text	see text
Anelosimus	elegans	218A	Ecuador	Napo	Cordillera Guacamayos, Cocodrilo	S 0.62221 W 77.81186	see text	see text	see text	see text
Anelosimus	elegans	220A	Ecuador	Napo	5.1 km N of Cocodrilo	S 0.62221 W 77.81186	see text	see text	see text	see text
Anelosimus	elegans	221A	Ecuador	Napo	5.1 km N of Cocodrilo	S 0.62221 W 77.81186	see text	see text	see text	see text
Anelosimus	elegans	222A	Ecuador	Napo	5.1 km N of Cocodrilo	S 0.62221 W 77.81186	see text	see text	see text	see text
Anelosimus	elegans	276A	Ecuador	Pichincha	km 20 from Limón towards Gualaceo	S 3.0044 W 78.5142	see text	see text	see text	see text
Anelosimus	ethicus	021A	Uruguay	Montevideo	Montevideo, Melilla	S 34.90 W 56.15	EF050294	n/a	n/a	EF050230
Anelosimus	eximius	085A	Ecuador				EF050297	EF050395	EF050167	EF050233
Anelosimus	eximius	034A	Ecuador	Napo	Jatun Sacha	S 1.067 W 77.617	EF050298	EF050397	EF050168	EF050235
Anelosimus	eximius	058A	Ecuador	Sucumbios	Guyabeno		n/a	EF050396	EF050166	EF050234
Anelosimus	eximius	05R10.1.2	Ecuador	Sucumbios	Cuyabeno	S 0.0336 W76.33369	see text	see text	see text	see text
Anelosimus	eximius	05R14.1.3	Ecuador	Sucumbios	Cuyabeno	S 0.08993 W 76.11559	see text	see text	see text	see text
Anelosimus	eximius	084A	Ecuador				see text	see text	see text	see text
Anelosimus	eximius	126A	Ecuador	Napo	Jatun Sacha	S 1.06281 W 77.6163	see text	see text	see text	see text
Anelosimus	eximius	127A	Ecuador	Napo	Jatun Sacha	S 1.06281 W 77.6163	see text	see text	see text	see text
Anelosimus	eximius	128A	Ecuador	Napo	Jatun Sacha	S 1.06658 W 77.61365	see text	see text	see text	see text
Anelosimus	eximius	129A	Ecuador	Napo	Jatun Sacha	S 1.05071 W 77.59664	see text	see text	see text	see text
Anelosimus	eximius	130A	Ecuador	Napo	Jatun Sacha	S 1.06713 W 77.61267	see text	see text	see text	see text
Anelosimus	eximius	131A	Ecuador	Napo	Jatun Sacha	S 1.06309 W 77.61394	see text	see text	see text	see text
Anelosimus	eximius	132A	Ecuador	Pichincha	nr. El Cisne, N of Pedro Vicente Maldonado	N 0.1493 W 79.0317	see text	see text	see text	see text
Anelosimus	eximius	133A	Ecuador	Pichincha	nr. El Cisne, N of Pedro Vicente Maldonado	N 0.1493 W 79.0317	see text	see text	see text	see text
Anelosimus	eximius	134A	Ecuador	Pichincha	nr. El Cisne, N of Pedro Vicente Maldonado	N 0.1493 W 79.0317	see text	see text	see text	see text
Anelosimus	eximius	135A	Ecuador	Morona Santiago	Cordillera de Cutucú, road from Patuca to Santiago	S 2.8058 W 78.2462	see text	see text	see text	see text
Anelosimus	eximius	136A	Ecuador	Morona Santiago	Cordillera de Cutucú, road from Patuca to Santiago	S 2.8058 W 78.2462	see text	see text	see text	see text
Anelosimus	eximius	137A	Ecuador	Morona Santiago	Cordillera de Cutucú, road from Patuca to Santiago	S 2.8058 W 78.2462	see text	see text	see text	see text
Anelosimus	eximius	138A	Ecuador	Morona Santiago	Cordillera de Cutucú, road from Patuca to Santiago	S 2.8058 W 78.2462	see text	see text	see text	see text
Anelosimus	eximius	139A	Ecuador	Morona Santiago	Cordillera de Cutucú, road from Patuca to Santiago	S 2.8058 W 78.2462	see text	see text	see text	see text
Anelosimus	eximius	171A	Ecuador	Napo	Jatun Sacha	S 1.06309 W 77.61394	see text	see text	see text	see text
Anelosimus	eximius	197A	Ecuador	Morona Santiago	Cordillera de Cutucú, road from Patuca to Santiago	S 2.8058 W 78.2462	see text	see text	see text	see text
Anelosimus	eximius	211A	Ecuador	Loreto	Ecuador	S 0.72743 W77.75723	see text	see text	see text	see text
Anelosimus	eximius	230A	French Guiana	Cayenne	76 km S of Ceyenne, E-Road N2	N 4.42083 W 52.33833	see text	see text	see text	see text
Anelosimus	eximius	231A	French Guiana	Cayenne	76 km S of Ceyenne, E-Road N2	N 4.42083 W 52.33833	see text	see text	see text	see text
Anelosimus	eximius	232A	French Guiana	Cayenne	76 km S of Ceyenne, E-Road N2	N 4.42083 W 52.33833	see text	see text	see text	see text
Anelosimus	guacamayos	002A	Ecuador	Morona Santiago	km 6.7 from Limón-Gualaceo	S 2.99368 W 78.43411	EF050299	EF050398	EF050150	EF050236
Anelosimus	guacamayos	010A	Ecuador	Napo	NE of El Chaco, Rio Salado	S 0.2025 W 77.7015	EF050300	EF050399	EF050148	EF050237
Anelosimus	guacamayos	007A	Ecuador	Napo	NE of El Chaco, Rio Salado	S 0.2025 W 77.7015	EF050301	EF050400	EF050149	EF050238
Anelosimus	guacamayos	070A	Ecuador	Napo	Rio Quijos		see text	see text	see text	see text
Anelosimus	guacamayos	082A	Ecuador				see text	see text	see text	see text
Anelosimus	guacamayos	083A	Ecuador				see text	see text	see text	see text
Anelosimus	guacamayos	253A	Ecuador	Morona Santiago	km 7 from Limón towards Gualaceo	S 2.9962 W 78.4558	see text	see text	see text	see text
Anelosimus	guacamayos	254A	Ecuador	Morona Santiago	km 7 from Limón towards Gualaceo	S 2.9962 W 78.4558	see text	see text	see text	see text
Anelosimus	guacamayos	255A	Ecuador	Morona Santiago	km 15 from Limón towards Gualaceo, micro 05	S 3.00563 W 78.50034	see text	see text	see text	see text
Anelosimus	guacamayos	256A	Ecuador	Morona Santiago	km 15 from Limón towards Gualaceo, micro 05	S 3.00563 W 78.50034	see text	see text	see text	see text
Anelosimus	guacamayos	258A	Ecuador	Morona Santiago	km 15 from Limón towards Gualaceo, micro 01	S 3.00563 W 78.50034	see text	see text	see text	see text
Anelosimus	guacamayos	259A	Ecuador	Napo	58 km from Baeza via Lago Agrio		see text	see text	see text	see text
Anelosimus	guacamayos	260A	Ecuador	Napo	58 km from Baeza via Lago Agrio		see text	see text	see text	see text
Anelosimus	guacamayos	261A	Ecuador	Napo	Rio Quijos		see text	see text	see text	see text
Anelosimus	guacamayos	262A	Ecuador	Napo	Rio Quijos		see text	see text	see text	see text
Anelosimus	jabaquara	062A	Brazil	São Paulo	Serra do Japi	S 23.183 W 46.867	EF050302	EF050401	EF050163	EF050239
Anelosimus	jucundus	150A	Costa Rica	Cartago	Cerro de la Muerte	N 9.79596 W 83.95991	EF050303	n/a	n/a	EF050241
Anelosimus	jucundus	043A	Ecuador	Pichincha	nr. El Cisne, N of Pedro Vicente Maldonado	N 0.1493 W 79.0317	see text	see text	see text	see text
Anelosimus	jucundus	047A	Costa Rica	San Jose	Escazu	N 9.916667 W 84.13333	see text	see text	see text	see text
Anelosimus	kohi	088A	Singapore	Palau Ubin	Chek Jawa	N 1.407 E 103.991	EF050274	EF050377	EF050172	EF050210
Anelosimus	kohi	095A	Malaysia	Johor	Teluk Mahkota	N 1.9000 E 104.104000	EF050276	n/a	n/a	EF050212
Anelosimus	linda	099A	Malaysia	Pahang	Cameron Highlands, Arcadia	N 4.4820 E 101.3880	EF050280	n/a	n/a	EF050216
Anelosimus	may	039A	Madagascar	Tomasina	Andasibe N.P., E of Moramanga	S 18.943944 E 48.417583	EF050305	EF050404	EF050174	EF050244
Anelosimus	nigrescens	019A	Brazil	São Paulo	Serra do Japi	S 23.183 W 46.867	EF050308	EF050406	EF050177	EF050247
Anelosimus	nr.sallee	040A	Madagascar	Antananarivo	Forêt d'Ambohitantely, NE of Akazobe	S 18.171389 E 47.281944	EF050304	EF050403	EF050173	EF050243
Anelosimus	vierae	240A	Uruguay	Lavalleja	Sierra de Minas, Parque de Vacaciones	S 24.426 W 55.195	see text	see text	see text	see text
Anelosimus	vierae	241A	Uruguay	Lavalleja	Sierra de Minas, Parque de Vacaciones	S 24.426 W 55.195	see text	see text	see text	see text
Anelosimus	vierae	020A	Uruguay	Montevideo	Montevideo, Melilla	S 34.90 W 56.15	see text	see text	see text	see text
Anelosimus	octavius	015A	Ecuador	Pichincha	2 km from Nanogalito	S 0.05102 W 78.68066	see text	see text	see text	see text
Anelosimus	octavius	050A	Costa Rica	San Jose	Escazu	N 9.916667 W 84.13333	see text	see text	see text	see text
Anelosimus	octavius	228A	Ecuador	Pichincha	2.8 km N of Nanegalito	N 0.07387 W 78.67149	see text	see text	see text	see text
Anelosimus	oritoyacu	076A	Ecuador	Napo	2.4 Km Baeza-Lago road	S 0.45157°, W 77.88392°	EF050309	EF050408	EF050134	EF050249
Anelosimus	oritoyacu	032A	Ecuador	Napo	3.9 km from Baeza	S 0.466667 W 78.185833	EF050310	EF050409	EF050135	EF050250
Anelosimus	oritoyacu	008A	Ecuador	Napo	Lago Agrio, nr Baeza	N 0.0833 W 76.883	EF050311	EF050410	EF050136	EF050251
Anelosimus	oritoyacu	077A	Ecuador	Napo	2.4 Km Baeza-Lago road	S 0.45157°, W 77.88392°	see text	see text	see text	see text
Anelosimus	oritoyacu	123A	Ecuador	Napo	Lago Agrio, nr Baeza	N 0.0833 W 76.883	see text	see text	see text	see text
Anelosimus	oritoyacu	124A	Ecuador	Napo	Lago Agrio, nr Baeza	N 0.0833 W 76.883	see text	see text	see text	see text
Anelosimus	oritoyacu	125A	Ecuador	Napo	Lago Agrio, nr Baeza	N 0.0833 W 76.883	see text	see text	see text	see text
Anelosimus	oritoyacu	273A	Ecuador	Napo	Lago Agrio, nr Baeza	N 0.0833 W 76.883	see text	see text	see text	see text
Anelosimus	pacificus	097A	Costa Rica	Puntarenas	Parrita	N 9.5167 W 84.3167	EF050312	EF050411	EF050175	EF050252
Anelosimus	pacificus	098A	Costa Rica	Puntarenas	Parrita	N 9.5167 W 84.3167	EF050313	EF050412	EF050176	EF050253
Anelosimus	pacificus	096A	Costa Rica	Puntarenas	Parrita	N 9.5167 W 84.3167	see text	see text	see text	see text
Anelosimus	pacificus	151A	Costa Rica	Guanacaste	Playa Hermosa	N 10.57941 W 84.67635	see text	see text	see text	see text
Anelosimus	pacificus	152A	Costa Rica	Guanacaste	Playa Hermosa	N 10.57941 W 84.67635	see text	see text	see text	see text
Anelosimus	pacificus	153A	Costa Rica	Guanacaste	Playa Hermosa	N 10.57941 W 84.67635	see text	see text	see text	see text
Anelosimus	pacificus	154A	Costa Rica	Puntarenas	Parrita	N 9.48331 W 84.28879	see text	see text	see text	see text
Anelosimus	rupununi	029A	Argentina	Formosa	Laishi, El Poagual Reserve	S 26.181389 W 58.949722	EF050315	n/a	n/a	EF050255
Anelosimus	rupununi	016A	Ecuador	Morona Santiago	road between Limón and Patuca	S 2.82825 W 78.3582	EF050316	n/a	n/a	EF050256
Anelosimus	rupununi	267A	Ecuador	Morona Santiago	road between Limón and Patuca	S 2.82825 W 78.3582	see text	see text	see text	see text
Anelosimus	rupununi	268A	Ecuador	Morona Santiago	road between Limón and Patuca	S 2.82825 W 78.3582	see text	see text	see text	see text
Anelosimus	studiosus	011A	Ecuador	Azuay	S of Azogues on road to Gualaceo	S 2.8539 W 78.9141	EF050317	EF050413	EF050154	EF050257
Anelosimus	studiosus	069A	Ecuador	Pichincha	NE of Calderon	S 0.0691 W 78.3866	EF050318	EF050414	EF050153	EF050258
Anelosimus	studiosus	067A	Ecuador	Pichincha	Hacienda Collas	S 0.0884 W 78.3920	EF050319	EF050415	EF050152	EF050259
Anelosimus	studiosus	146A	Costa Rica	Alajuela	Arenal	N 10.53752 W 84.99279	EF050320	EF050416	EF050157	EF050260
Anelosimus	studiosus	061A	USA	Louisiana	Tulane University		EF050321	EF050417	EF050156	EF050261
Anelosimus	studiosus	012A	Ecuador	Pichincha	Hacienda Collas	S 0.0884 W 78.3920	see text	see text	see text	see text
Anelosimus	studiosus	031A	Ecuador	Pichincha	Via Calacau, Nanegalito	N 0.067 W 78.667	see text	see text	see text	see text
Anelosimus	studiosus	041A	USA	Florida	Everglades	N 25.45 W 80.93	see text	see text	see text	see text
Anelosimus	studiosus	121A	USA	Mississippi			see text	see text	see text	see text
Anelosimus	studiosus	122A	USA	Mississippi			see text	see text	see text	see text
Anelosimus	studiosus	140A	Ecuador	Azuay	S of Azogues on road to Gualaceo	S 2.8539 W 78.9141	see text	see text	see text	see text
Anelosimus	studiosus	141A	Ecuador	Pichincha	Hacienda Collas	S 0.0884 W 78.3920	see text	see text	see text	see text
Anelosimus	studiosus	157A	Costa Rica	Alajuela	nr. Atenas	N 9.97844 W 84.44607	see text	see text	see text	see text
Anelosimus	studiosus	161A	Costa Rica	San Jose	San Pedro, UCR campus	N 9.90 W 84.05	see text	see text	see text	see text
Anelosimus	studiosus	237A	Ecuador	Azuay	S of Azogues on road to Gualaceo	S 2.8539 W 78.9141	see text	see text	see text	see text
Anelosimus	studiosus	238A	Ecuador	Azuay	S of Azogues on road to Gualaceo	S 2.8539 W 78.9141	see text	see text	see text	see text
Anelosimus	studiosus	239A	Ecuador	Morona Santiago	nr. Limon	S 2.90279 W 78.7311	see text	see text	see text	see text
Anelosimus	studiosus	243A	USA	Louisiana	Tulane University		see text	see text	see text	see text
Anelosimus	studiosus	244A	USA	Louisiana	Tulane University		see text	see text	see text	see text
Anelosimus	studiosus	245A	USA	Louisiana	Tulane University		see text	see text	see text	see text
Anelosimus	studiosus	063A	Ecuador	Tungurahua	Baños	S 1.666944 W 78.700556	EF050328	n/a	n/a	EF050268
Anelosimus	studiosus	064A	Ecuador	Tungurahua	Baños	S 1.666944 W 78.700556	EF050329	EF050422	EF050155	EF050269
Anelosimus	studiosus	252A	Ecuador	Tungurahua	Baños	S 1.666944 W 78.700556	see text	see text	see text	see text
Anelosimus	tosum	013A	Ecuador	Cañar	W of Suscal	S 2.4588 W 79.1644	EF050325	EF050419	EF050137	EF050265
Anelosimus	tosum	014A	Ecuador	Cañar	W of Suscal	S 2.4671 W 79.1185	EF050326	EF050420	EF050139	EF050266
Anelosimus	tosum	003A	Ecuador	Chimborazo	6 km NE of Chunchi	S 2.2636 W 78.8887	EF050327	EF050421	EF050138	EF050267
Anelosimus	tosum	057A	Ecuador	Chimborazo	N of Chunchi	S 2.26024 W 78.88649	see text	see text	see text	see text
Anelosimus	tosum	118A	Ecuador	Chimborazo	N of Chunchi	S 2.26024 W 78.88649	see text	see text	see text	see text
Anelosimus	tosum	119A	Ecuador	Cañar	W of Suscal	S 2.4588 W 79.1644	see text	see text	see text	see text
Anelosimus	tosum	120A	Ecuador	Cañar	W of Suscal	S 2.4588 W 79.1644	see text	see text	see text	see text
Anelosimus	tosum	250A	Ecuador	Cañar	W of Suscal	S 2.4671 W 79.1185	see text	see text	see text	see text
Anelosimus	tosum	251A	Ecuador	Cañar	W of Suscal	S 2.4588 W 79.1644	see text	see text	see text	see text
Anelosimus	tosum	275A	Ecuador	Chimborazo	6 km NE of Chunchi	S 2.2636 W 78.8887	see text	see text	see text	see text
